# Supplementary material for: Genetic diversity of the breeding collection of tomato varieties in Kazakhstan assessed using SSR, SCAR and CAPS markers
Source: PeerJ. 2023 Jul 17;11:e15683. doi: 10.7717/peerj.15683 (PMC10358335; doi:10.7717/peerj.15683)
Supplement: Supplemental Information 2 — The allele size of 13 SSR markers. [file peerj-11-15683-s002.csv]

id	X01_LE20592	X02_LE21085	X05_LELE25	X06_LELEUZIP	X07_LEMDDNA	X08_LEPRP4	X09_LESODB	X12_LEATRACAb	X15_LPHSF24	X16_LECHSOD	X17_LEMDDNb	X18_TMS63	X19_TMS58
T001_Choportula_Georgia	167/167	117/117	220/220	105/105	211/233	201/201	207/207	184/184	158/158	195/195	277/277	184/184	228/230
T003_ZagadkaPrirody_Russia	167/167	103/103	220/220	106/106	233/233	201/201	207/207	184/184	158/158	195/195	277/277	184/184	228/228
T005_Idillia_Russia	167/167	117/117	220/220	105/105	211/233	201/201	207/207	184/184	158/158	195/195	277/277	158/184	228/228
T007_Yablochnyi_Uzbekistan	167/167	117/117	220/220	105/105	211/233	201/201	207/207	184/184	158/158	195/195	277/277	184/184	228/228
T008_Shalun_Russia	167/167	117/117	220/220	105/105	211/233	201/201	207/207	184/184	158/158	195/195	277/277	184/184	228/230
T010_Uragan_Serbia	164/164	103/103	220/220	106/106	211/233	201/201	207/207	184/184	158/164	195/195	277/277	184/184	228/228
T012_Semka_Russia	167/167	103/103	220/220	105/105	211/233	201/201	207/207	184/184	158/158	195/195	277/277	184/184	226/228
T013_Pavlina_Russia	167/167	103/103	220/220	106/106	227/233	201/201	207/207	184/184	158/158	195/195	277/277	184/184	226/228
T016_Pozhar_Belarus	167/167	103/103	220/220	106/106	213/233	201/201	207/207	184/184	158/158	195/195	277/277	184/184	226/228
T018_Rassvet_Kazakhstan	167/167	103/103	220/220	106/106	211/233	201/201	207/207	184/184	158/158	195/195	277/277	184/184	226/228
T019_Denar_Netherlands	170/170	103/103	220/220	106/106	227/233	201/201	207/207	184/184	158/158	195/195	277/277	184/184	226/228
T020_Hybrid16155_Kazakhstan	167/167	103/103	220/220	106/106	211/233	201/201	207/207	184/184	158/158	195/195	277/277	184/184	226/228
T022_Korolek_Russia	167/167	103/103	220/220	105/105	227/227	201/201	207/207	184/184	158/158	195/195	277/277	184/184	228/228
T024_Spiridon_Russia	167/167	117/117	218/218	106/106	211/233	201/201	207/207	184/184	158/158	195/195	277/277	158/158	228/228
T025_Venera_Kazakhstan	167/167	103/103	220/220	106/106	227/233	201/201	207/207	184/184	158/158	195/195	277/277	184/184	228/228
T026_Grapefruit_Russia	167/167	117/117	220/220	106/106	211/233	201/201	207/207	184/184	158/158	195/195	277/277	184/184	228/228
T053_Yusupovskiy_Uzbekistan	167/167	103/103	220/220	106/106	213/233	201/201	207/207	184/184	158/158	195/195	277/277	184/184	228/228
T078_Lipen_Ukraine	167/167	117/117	220/220	105/105	211/233	201/201	207/207	184/184	158/158	195/195	277/277	184/184	228/228
T114_Zhiraf_Russia	167/167	103/103	222/222	105/105	213/233	201/201	207/207	184/184	158/158	195/195	277/277	158/158	226/226
T122_Dama_Ukraine	167/167	103/103	220/220	106/106	211/233	201/201	207/207	184/184	158/158	195/195	277/277	158/158	228/228
T314_Ranniy310_Belarus	167/167	103/103	220/220	104/104	213/233	201/201	207/207	184/184	158/158	195/195	277/277	184/184	228/228
T316_YarkiyRumyanets_Russia-Kazakhstan	167/167	103/103	220/220	104/104	211/233	201/201	207/207	184/184	158/158	195/195	277/277	184/184	228/228
T318_N7952691322_Russia	167/167	103/103	220/220	104/104	211/233	201/201	207/207	184/184	158/158	195/195	277/277	184/184	228/228
T319_MalinovyiSlon_Russia	167/167	103/103	220/220	104/104	227/233	201/201	207/207	184/184	158/158	195/195	277/277	184/184	228/228
T320_Palmira_Russia	170/170	103/103	220/220	104/104	211/233	201/201	207/207	184/184	158/158	195/195	277/277	158/184	226/226
T322_Lambrusko_Russia	167/167	103/103	220/220	106/106	233/233	201/201	207/207	184/184	158/158	195/195	277/277	184/184	228/228
T325_PrincipeBorghese_Italy	167/167	0/0	220/220	105/105	233/233	201/201	207/207	184/184	158/158	195/195	277/277	158/158	228/228
T328_Tolstushka_Russia	167/167	0/0	220/220	105/105	213/233	201/201	207/207	184/184	158/158	195/195	277/277	184/184	226/228
T330_LocalCarrot-Leaf_Kazakhstan	167/167	103/103	218/218	105/105	213/233	201/201	207/207	184/184	158/158	195/195	277/277	184/184	228/228
T333_Rassvet362_Russia	167/167	103/103	220/220	105/105	211/211	201/201	207/207	184/184	158/158	195/195	277/277	184/202	228/228
T335_Anait_Armenia	164/164	103/103	220/220	105/105	213/213	0/0	207/207	184/184	158/158	195/195	277/277	158/158	228/228
T336_33Bogatyrya_Russia	167/167	103/103	220/220	105/105	211/211	201/201	207/207	184/184	158/158	195/195	0/0	184/184	228/228
T338_Yablochnyi_Kazakhstan	167/167	103/103	220/220	105/105	211/233	201/201	207/207	184/184	158/158	195/195	277/277	184/184	228/230
T150_Heart-likeRed_Kazakhstan	167/167	103/103	220/220	106/106	213/233	201/201	207/207	184/184	158/158	195/195	277/277	158/184	226/228
T170_Zhirik_Russia	167/167	103/103	220/220	105/105	211/233	201/201	207/207	184/184	158/158	195/195	277/277	0/0	226/228
T185_Malika_Kazakhstan	164/164	117/117	220/220	102/102	227/233	201/201	207/207	184/184	158/164	195/195	277/277	184/184	226/228
T187_Ruzha_Belarus	164/164	103/103	220/220	106/106	227/233	201/201	207/207	184/184	158/164	195/195	277/277	0/0	226/228
T194_Kozyr_Russia	167/167	103/103	220/218	105/105	233/233	201/201	207/207	184/184	158/158	195/195	277/277	158/158	226/228
T211_Sunnik_Armenia	167/167	103/103	220/222	105/105	213/233	201/201	207/207	184/184	158/158	195/195	277/277	158/158	226/228
T217_CostolutoBiorentino_Italy	167/170	103/103	220/220	105/105	213/233	201/201	207/207	184/184	158/158	195/195	277/277	158/184	226/228
T221_Monach_Russia	167/167	103/103	220/220	105/105	211/233	201/201	207/207	184/184	158/158	195/195	277/277	158/158	228/228
T235_Pyatnitca_Russia-Kazakhstan	164/164	103/103	220/220	102/102	213/233	201/201	207/207	184/186	158/158	195/195	277/277	184/184	228/228
T237_Barmaley_Russia	167/167	117/117	220/220	106/106	211/233	201/201	207/207	184/184	158/158	195/195	277/277	184/184	228/228
T247_KolokolaRossii_Russia	167/167	103/103	220/220	106/106	211/233	201/201	207/207	184/184	158/158	195/195	277/277	184/184	228/228
T257_Ayan_Kazakhstan	164/164	103/103	220/220	102/102	211/233	201/201	207/207	184/186	158/158	195/195	277/277	184/184	226/228
T262_OrangeViolet_Kazakhstan	167/167	103/103	220/220	105/105	213/233	201/201	207/207	184/186	158/158	195/195	277/277	184/184	228/228
T266_LiliputHybridF1_Italy	167/167	103/103	218/218	105/105	211/219	0/0	207/207	184/184	158/158	195/195	277/277	188/188	228/228
T290_GribnoyeLukoshko_Russia	167/167	103/103	220/220	105/105	213/233	201/201	207/207	184/184	158/158	195/195	277/277	184/184	228/230
T292_Sladkoyezhka_Kazakhstan	170/170	103/103	218/218	106/106	213/233	201/201	207/207	184/184	158/158	195/195	277/277	158/158	226/228
T296_SuperExotic_Russia	167/167	103/103	220/220	106/106	211/233	201/201	207/207	184/184	158/158	195/195	277/277	158/158	226/228
T340_Magnat_Russia	167/167	103/103	220/220	106/106	211/233	201/201	207/207	0/0	158/158	195/195	277/277	184/184	228/228
T341_Malvina_Russia	170/170	117/117	222/222	106/106	233/233	201/201	207/207	184/184	158/158	195/195	277/277	158/158	228/228
T343_Tuzlovets_Russia	167/167	117/117	220/220	105/105	233/233	201/201	207/207	184/184	158/158	195/195	277/277	184/184	228/228
T444_KrasnayaPresnya_Russia	167/167	103/103	220/220	105/105	213/233	201/201	207/207	184/184	158/158	195/195	277/277	184/184	228/228
T466_Pobeditel_Russia	167/167	103/103	220/220	102/102	233/233	201/201	207/207	184/184	158/158	195/195	277/277	184/184	228/228
T479_Malets_Russia	167/167	103/103	220/222	105/105	227/233	201/201	207/207	184/184	158/158	195/195	277/277	158/158	228/228
T496_Nicola_Russia	164/164	103/103	220/220	105/105	227/233	201/201	207/207	0/0	158/164	195/195	277/277	0/0	228/228
T512_RussianDelicacy_Russia	170/170	103/117	220/222	105/105	227/233	201/201	207/207	184/184	158/158	195/195	277/277	184/184	228/228
T539_Gloria_Moldova	167/167	103/103	220/220	105/105	211/233	201/201	207/207	184/184	158/158	195/195	277/277	184/184	228/228
T562_Mechta_Kazakhstan	167/167	103/103	220/220	105/105	0/0	0/0	207/207	184/184	158/158	195/195	277/277	0/0	0/0
T606_Novichok_Russia	167/167	103/103	220/220	105/105	227/227	201/201	207/207	184/184	158/158	195/195	277/277	184/184	0/0
T609_Vostorg_Kazakhstan	167/167	103/103	220/220	105/105	233/233	201/201	0/0	184/184	158/158	195/195	277/277	0/0	0/0
T612_Luchezarnyi_Kazakhstan	167/167	103/103	220/220	105/105	213/213	0/0	207/207	184/184	158/158	195/195	277/277	184/184	228/228
T625_SamaladayE_Kazakhstan	167/167	103/103	220/220	102/102	213/213	0/0	207/207	184/186	158/158	195/195	277/277	184/184	0/0
T628_YantarE_Kazakhstan	0/0	0/0	220/220	105/105	227/227	201/201	0/0	184/184	0/0	195/195	277/277	184/184	228/228
T631_LeaderE_Kazakhstan	167/167	103/103	220/220	105/105	211/211	0/0	207/207	184/184	158/158	195/195	277/277	184/184	228/228
T634_Samaladay_Kazakhstan	167/167	103/103	220/220	105/105	213/213	0/0	207/207	184/184	158/158	195/195	277/277	184/184	0/0
T595_Meruert_Kazakhstan	167/167	103/103	220/220	105/105	211/211	0/0	207/207	184/184	158/158	195/195	277/277	184/184	228/228
