# Supplementary material for: Genetic diversity of the breeding collection of tomato varieties in Kazakhstan assessed using SSR, SCAR and CAPS markers
Source: PeerJ. 2023 Jul 17;11:e15683. doi: 10.7717/peerj.15683 (PMC10358335; doi:10.7717/peerj.15683)
Supplement: Supplemental Information 3 [file peerj-11-15683-s003.csv]

id	Ph.3gsm.HincII	TG328.MvaI	PrRuG086.151	I..At2.	i2..Z1063.	Sw.5.2	NCSw.007	NCSw.011	NCSw.003	NCSw.012	Ty2.UpInDel	Ty3.InDel	Ty3.SNP9	Ty3.SNP17
T001	S	NA	S	S	S	NA	S	S	S	S	S	S	S	S
T003	NA	S	S	S	S	S	S	S	S	S	S	S	S	S
T005	NA	S	S	R	NA	S	S	S	NA	S	S	S	S	S
T007	S	S	S	S	S	S	S	S	S	S	S	S	S	S
T008	S	S	S	S	S	S	S	S	S	S	S	S	S	S
T009	S	S	S	R	S	S	R	R	R	R	S	S	S	S
T010	S	S	S	R	R	S	S	S	S	S	S	S	S	S
T012	S	S	S	S	S	S	S	S	S	S	S	S	S	S
T013	S	S	S	R	S	S	S	S	S	S	S	S	S	S
T014	S	S	S	S	S	S	S	S	S	S	S	S	S	S
T016	S	S	S	R	S	S	S	S	S	S	S	S	S	S
T018	NA	S	S	S	S	S	S	S	S	S	S	S	S	S
T019	S	S	NA	R	S	S	S	S	S	S	S	S	S	S
T020	S	S	S	S	S	S	S	S	S	S	S	S	S	S
T021	S	S	S	S	NA	NA	S	S	S	S	S	S	S	S
T022	R	R	S	S	NA	NA	S	NA	S	S	S	NA	NA	S
T024	S	S	S	S	S	S	S	S	S	S	S	S	S	S
T025	S	S	S	R	S	S	S	S	S	S	S	S	S	S
T026	S	S	S	S	S	S	S	NA	NA	S	S	S	S	S
T053	S	S	S	S	S	S	S	S	S	S	S	S	S	S
T073	S	S	S	S	S	S	S	S	S	S	S	S	S	S
T078	S	S	S	R	S	S	S	S	S	S	S	S	S	S
T109	S	S	S	R	S	S	S	S	S	S	S	S	S	S
T114	S	S	R	R	S	S	S	S	S	S	S	S	S	S
T122	S	S	S	R	S	S	S	S	S	S	S	S	S	S
T118	NA	S	S	NA	NA	S	NA	NA	S	S	NA	S	S	S
T215	S	S	S	NA	NA	S	NA	NA	S	S	S	S	S	S
T314	NA	S	S	S	S	S	S	S	S	S	S	S	S	S
T316	NA	S	S	R	S	S	S	S	S	S	S	S	R	R
T318	NA	S	S	R	S	S	S	S	S	S	S	S	S	S
T319	NA	S	S	R	R	NA	S	S	S	S	S	R	R	R
T320	NA	S	S	R	R	S	S	S	S	S	S	S	S	S
T321	NA	S	S	S	S	S	S	S	S	S	S	S	S	S
T322	NA	S	S	S	S	S	S	S	S	S	S	S	S	S
T324	NA	S	R	R	S	S	S	S	S	S	S	S	S	S
T325	NA	S	NA	S	NA	NA	S	S	NA	S	S	S	S	S
T327	S	R	S	NA	S	S	S	S	S	S	S	S	S	S
T328	R	S	S	S	S	S	S	S	S	S	S	S	S	S
T330	S	S	S	NA	S	S	S	NA	S	NA	S	NA	NA	S
T333	S	S	S	NA	S	S	S	S	S	S	S	S	S	S
T335	S	S	S	NA	S	S	S	S	S	S	NA	S	S	S
T336	S	S	S	NA	S	S	S	S	NA	S	S	NA	NA	S
T338	S	S	S	NA	S	S	S	S	S	S	S	S	S	S
T339	S	S	S	NA	S	S	S	S	S	S	S	S	S	S
T150	NA	S	S	S	S	S	S	S	S	S	S	S	S	S
T170	NA	S	S	R	S	S	S	NA	S	S	S	S	S	S
T181	NA	S	S	S	S	S	S	NA	S	S	S	S	S	S
T185	NA	S	S	R	R	S	S	S	S	S	S	S	S	S
T187	NA	NA	S	R	S	S	S	S	S	NA	S	S	S	S
T194	NA	S	S	S	S	S	S	S	S	S	S	S	S	S
T211	NA	S	R	R	S	S	S	S	S	S	S	S	S	S
T217	NA	S	S	S	S	S	S	S	S	S	S	S	S	S
T221	NA	S	S	S	S	S	S	S	S	S	S	S	S	S
T235	NA	S	S	R	S	S	S	NA	S	S	S	S	S	S
T237	NA	S	S	S	S	S	S	NA	S	S	S	S	S	S
T247	NA	S	S	R	S	S	S	S	S	NA	S	S	S	S
T257	NA	S	S	R	S	S	S	S	S	S	S	S	S	S
T262	NA	S	S	S	S	S	S	NA	S	S	S	S	S	S
T266	NA	S	S	R	S	S	S	S	S	S	S	S	S	S
T290	NA	S	S	S	S	S	S	NA	S	S	S	S	S	S
T292	NA	S	S	S	S	S	S	NA	S	NA	S	S	S	S
T296	NA	S	S	S	S	R	S	NA	S	S	S	S	S	S
T340	NA	S	S	S	S	S	S	S	NA	S	S	S	S	S
T341	NA	S	S	R	S	S	S	S	S	NA	S	S	S	S
T343	NA	NA	S	S	NA	NA	NA	NA	NA	NA	S	NA	NA	NA
T444	NA	S	S	S	NA	NA	S	NA	S	S	S	S	S	S
T466	NA	NA	S	S	NA	NA	NA	NA	NA	NA	S	S	S	NA
T479	NA	S	S	S	NA	NA	S	NA	S	S	S	S	S	S
T496	NA	S	S	R	NA	NA	S	NA	S	S	S	R	R	S
T512	NA	S	S	R	NA	S	S	NA	S	S	S	S	S	S
T539	NA	S	S	S	NA	S	S	S	S	S	NA	S	S	S
T558	NA	NA	S	NA	NA	NA	NA	NA	NA	NA	NA	NA	NA	NA
T562	NA	NA	NA	NA	NA	S	NA	NA	NA	NA	NA	NA	NA	NA
T606	NA	NA	S	NA	NA	S	NA	NA	NA	NA	NA	NA	NA	NA
T609	NA	NA	S	NA	NA	NA	NA	NA	NA	NA	NA	NA	NA	NA
T612	NA	NA	NA	NA	NA	S	NA	NA	NA	NA	NA	NA	NA	NA
T625	NA	NA	S	NA	NA	S	NA	NA	NA	NA	NA	NA	NA	NA
T628	NA	NA	S	NA	NA	S	NA	NA	NA	NA	NA	NA	NA	NA
T631	NA	NA	S	NA	NA	S	NA	NA	NA	NA	NA	NA	NA	NA
T634	NA	NA	S	NA	NA	S	NA	NA	NA	NA	NA	NA	NA	NA
